# Supplementary material for: Evaluation of Lesions and Viral Antigen Distribution in Domestic Pigs Inoculated Intranasally with African Swine Fever Virus Ken05/Tk1 (Genotype X)
Source: Pathogens. 2021 Jun 18;10(6):768. doi: 10.3390/pathogens10060768 (PMC8234863; doi:10.3390/pathogens10060768)
Supplement: Supplementary file 1 [file pathogens-10-00768-s001.zip]

Archive with 7 entries (6 files):
- pathogens-1253033-supplementary/
- pathogens-1253033-supplementary/Suppl. Figure 1.pdf
- pathogens-1253033-supplementary/Supplementary material 1. Evaluation criteria of macroscopic lesions and scoring system.pdf
- pathogens-1253033-supplementary/Supplementary material 2. Macroscopic scoring sheet.xls
- pathogens-1253033-supplementary/Supplementary material 3. Histopathological evaluation criteria and scoring system.pdf
- pathogens-1253033-supplementary/Supplementary material 4. ASFV detection by immunohistochemistry.xlsx
- pathogens-1253033-supplementary/Supplementary material 5. Scoring of cells immunolabeled against viral antigen.pdf
