# Supplementary material for: Evaluation of Lesions and Viral Antigen Distribution in Domestic Pigs Inoculated Intranasally with African Swine Fever Virus Ken05/Tk1 (Genotype X)
Source: Pathogens. 2021 Jun 18;10(6):768. doi: 10.3390/pathogens10060768 (PMC8234863; doi:10.3390/pathogens10060768)
Supplement: Supplementary file 1 [file pathogens-10-00768-s001.zip › pathogens-1253033-supplementary/Supplementary material 2. Macroscopic scoring sheet.xls]

## Sheet: Hoja2
Macroscopic scoring ASFV. Study code:
Pig Nº:	Box:		Sex: M/F		Body weight (Kg):					Age:
Necropsy Date: Death date:				Euthanasia: Yes/No Pathologist:
Virulence of ASFV isolates	Highly-Moderately virulence					Low virulence
	(Acute/Subacute forms)					(Often chronic forms)
External examination	0	1	2	3		0	1	2	3	Comments
Body condition
Eyes/conjunctiva
Nose/nasal cavity
Oral cavity
Skin
Subcutaneous areas
Musculoskeletal system	0	1	2	3		0	1	2	3
Skeletal muscle
Joints
Thoracic cav/Cardioresp. system	0	1	2	3		0	1	2	3
Exudates
Pericardium
Heart
Lung (lack of collapse)
Lung (congestion/haemorrhages)
Alveolar/interstitial oedema
Consolidation pulmonary parench.
Pleura
Abdominal cav/Gastroint. system	0	1	2	3		0	1	2	3
Ascites
Stomach contents
Stomach
Duodenum
Jejunum
Ileum
Ileoceal valve
Cecum
Colon
Rectum
Liver
Gallbladder/bile duct
Urinary system	0	1	2	3		0	1	2	3
Kidney (perirenal oedema)
Parenchymal kidney haemorrhages
Urinary bladder
Lymphoid system	0	1	2	3		0	1	2	3
Palatine tonsils
Thymus
Spleen
Superficial inguinal LNs
Parotid LNs
Pre-scapular LNs
Submandibular LNs
Lateral retropharyngeal LNs
Medial retropharyngeal LNs
Mediastinal LNs
Tracheobronchial LNs
Gastrohepatic LNs
Renal LNs
Mesenteric LNs
Ileocaecal LNs
Other LNs
Endochrine system	0	1	2	3		0	1	2	3
Thyroid gland
Adrenal glands
Pancreas
Nervous system	0	1	2	3		0	1	2	3
Telencephalon
Cerebellum
Medulla oblongata
