# Supplementary material for: Evaluation of Lesions and Viral Antigen Distribution in Domestic Pigs Inoculated Intranasally with African Swine Fever Virus Ken05/Tk1 (Genotype X)
Source: Pathogens. 2021 Jun 18;10(6):768. doi: 10.3390/pathogens10060768 (PMC8234863; doi:10.3390/pathogens10060768)
Supplement: Supplementary file 1 [file pathogens-10-00768-s001.zip › pathogens-1253033-supplementary/Supplementary material 4. ASFV detection by immunohistochemistry.xlsx]

## Sheet: Sheet1
Animal & Plant Health Agency (Pathology Department) - Immunohistochemical Protocol for ASFV detection
Step	Instructions	Incubation	Temperature	Reagent/Antibody details
Dewax slides in xylene		12 minutes	Room temp (~20°c)	Xylene - VWR International 28975.360
Rehydrate slides in 100% alcohol		12 minutes	Room temp (~20°c)
Place slides in endogenous peroxidase block	3% hydrogen peroxide in methanol.	15 minutes	Room temp (~20°c)	Hydrogen peroxide - VWR International 23615.261
				Methanol - VWR International 20847.360
Wash slides in running tap water		10 minutes	Room temp (~20°c)
Antigen retrieval: microwave slides in Dako pH9 buffer or Discovery CC1	Heat to 100°c in microwave for 5 minutes then top up buffer if needed and microwave for a further 5 minutes.	2 x 5 minutes	100°c	Dako pH9 - Agilent Technologies S236784-2
				Discovery CC1 - Roche Diagnostics 950-500
Let slides cool in the buffer		20 minutes	Room temp (~20°c)
Wash slides in running tap water		20 minutes	Room temp (~20°c)
Clip slides up in Sequenza clips		n/a	n/a	Sequenza clips - Fisher Scientific 11927774
TBST (0.85% NaCl) buffer wash	5 litres of x10 stock: 425g NaCl, 30.25g TRIS, 4 litres of purified water, adjust pH to 7.6 using 1N HCl, add 25ml Tween 20, top up to 5 litres with purified water. Make up at 1/10 with purified water.	5 minutes	Room temp (~20°c)	Sodium chloride - Fisher Scientific 15526005
				TRIS - VWR International 103156X
				Hydrochloric acid 1N - Fisher Scientific J/4320/15
				Tween 20 - VWR International 663684B
Normal serum block (5% normal goat, 5% normal swine, 5% normal chicken in TBST)	Apply 190µl to Sequenza clip.	20 minutes	Room temp (~20°c)	Normal goat serum - Vector Laboratories S-1000
				Normal swine serum - Vector Laboratories S-4000
				Normal chicken serum - Vector Laboratories S-3000
Primary antibody (P30 @ 1/200 in TBST, VP72 @ 1/200 in TBST)	Apply 190µl to Sequenza clip.	1 hour	Room temp (~20°c)	The Pirbright Institute
TBST (0.85% NaCl) buffer wash		2 x 5 minutes	Room temp (~20°c)
Secondary antibody (Dako EnVision anti-mouse system + 5% normal goat serum + 5% normal swine serum + 5% normal chicken serum)	Apply 190µl to Sequenza clip.	30 minutes	Room temp (~20°c)	Dako EnVision mouse - Agilent Technologies K400111-2
				Normal goat serum - Vector Laboratories S-1000
				Normal swine serum - Vector Laboratories S-4000
				Normal chicken serum - Vector Laboratories S-3000
TBST (0.85% NaCl) buffer wash		2 x 5 minutes	Room temp (~20°c)
Chromogen (DAB)	McIlvaines Phosphate citrate buffer (solution A + B): A = 28.3g disodium hydrogen orthophosphate, 500µl Tween 20, 1000ml purified water, B = 10.5g citric acid, 250µl Tween 20, 500ml purified water. Mix 70% of solution A and 30% of solution B and adjust the pH to 6.4 using solution A or B as required. Add 1 DAB tablet to 20mls of buffer and mix for 10 minutes. Filter solution through a 0.45µ filte…	10 minutes	Room temp (~20°c)	DAB - Sigma-Aldrich D5905
				Disodium hydrogen orthophospate - Fisher Scientific 10786491
				Tween 20 - VWR International 663684B
				Citric acid - Fisher Scientific 10345410
				Hydrogen peroxide - VWR International 23615.261
Purified water wash		5 minutes	Room temp (~20°c)
Wash slides in running tap water		5 minutes	Room temp (~20°c)
Counterstain (mayers heamatoxylin)		Variable	Room temp (~20°c)	Haematoxylin - Leica Biosystems 3801582E
Wash slides in running tap water		10 minutes	Room temp (~20°c)
Dehydrate slides in 100% alcohol		9 minutes	Room temp (~20°c)
Clear slides in xylene		10 minutes	Room temp (~20°c)	Xylene - VWR International 28975.360
Mount slides with DPX			Room temp (~20°c)	DPX - TCS Biosciences HC8610
